# Supplementary material for: Genome Size Variation in Dianthus sylvestris Wulfen sensu lato (Caryophyllaceae)
Source: Plants (Basel). 2022 May 31;11(11):1481. doi: 10.3390/plants11111481 (PMC9183063; doi:10.3390/plants11111481)
Supplement: Supplementary file 1 [file plants-11-01481-s001.zip]

Archive with 1 entries (1 files):
- plants-1700177-supplementary.pdf
